# Supplementary material for: RNA metagenomic profiling of mosquito viromes associated with Vector-Borne diseases in Quebec, Canada
Source: PLoS One. 2026 Jun 5;21(6):e0350663. doi: 10.1371/journal.pone.0350663 (PMC13240903; doi:10.1371/journal.pone.0350663)
Supplement: S3 Table — (XLSX) [file pone.0350663.s003.xlsx]

## Sheet: Genomes publiés NCBI
S3 Table. Sequencing metrics for the 35 complete or near complete viral genomes/segments
Virus category	Family	Taxon name	Sample	Genbank Accession	collection year	Informative nucleotides (lenght in bp)	No mapped reads	SNPs	% nucleotide ID with closest taxon hit	coverage breadth (%)	genome called (%)	coverage depth (fold)	No Missing base	No Ambiguous base	Genome lenght (bp) Closest taxon hit	Genbank Accession Closest taxon hit
(+)ssRNA virus	Mesoniviridae	alphamesonivirius-1	VN4608CPR1	PQ220309	2014	20108	616202	32	99.8	99.6	99.6	4744.2	5	0	20192	MH188023.1
(+)ssRNA virus	Mesoniviridae	alphamesonivirus-1	VN6831CPR1	PQ220310	2016	20107	236890	35	99.8	99.6	99.6	2187.7	2	0	20192	MH188023.1
(+)ssRNA virus	unclassified	Biggievirus	12739CPR3	PQ220311	2005	9151	21677	48	99.5	100	99.8	399.8	12	4	9171	KX924639.1
(+)ssRNA virus	unclassified	Biggievirus	VN4608CPR1	PQ220315	2014	9154	9369	49	99.5	99.9	99.8	161.3	16	0	9171	KX924639.1
(+)ssRNA virus	Flaviviridae	Culex flavivirus	VN6477CPR1	PX487090	2015	10693	27830	38	99.6	99.4	98.7	393.3	73	11	10837	MH188006.1
(+)ssRNA virus	Flaviviridae	Culex flavivirus	VN6831CPR1	PX487091	2016	10573	7195	19	99.8	99	98.1	11.5	76	20	10776	MH188006.1
(-)ssRNA virus	Chuviridae	Culex mosquito virus 4	12739CPR3	PX487092	2005	11047	350805	24	99.8	99.7	99	5394.9	56	16	11155	MH188031.1
(-)ssRNA virus	Chuviridae	Culex mosquito virus 4	12867CPR2	PX487093	2005	11042	863742	23	99.8	99.8	99	11920.9	75	21	11155	MH188031.1
(+)ssRNA virus	unclassified	Culex negev-like virus	12867CPR2	PQ220313	2005	10851	7375	110	99	99.9	99.9	101.4	6	0	10867	MF176384.1
(+)ssRNA virus	unclassified	Culex tombus-like virus	VN6325CPR1	PQ220316	2015	1845 (RNA2)	100654	12	99.3	99.8	99.4	9416.8	7	0	1856	MH188026.1
(+)ssRNA virus	unclassified	Culex tombus-like virus	VN4593CPR1	PQ220314	2014	1845 (RNA2)	18244	11	99.4	99.8	99.4	1603.2	6	1	1856	MH188026.1
(+)ssRNA virus	Tombusviridae	Culex tombus-like virus	VN6325CPR1	PQ220325	2015	2627 (RNA1)	58906	17	99.4	99.4	99.3	3679.4	0	0	2645	NC_040575.1
(+)ssRNA virus	Tombusviridae	Culex tombus-like virus	VN4593CPR1	PQ220326	2014	2619 (RNA1)	23070	20	99.2	99.4	99	1350.5	6	2	2645	NC_040575.1
(+)ssRNA virus	Togaviridae	Equine encephalitis virus	VN7173MEL1	PQ220306	2016	11611	9660	11	99.9	100	99.9	134.3	13	0	11624	KU840339.1
(+)ssRNA virus	Togaviridae	Equine encephalitis virus	VN6827MEL1	PQ220307	2016	11604	6351	11	99.9	100	99.8	84.1	19	1	11624	KU840339.1
(-)ssRNA virus	Rhabdoviridae	Flanders hapavirus	VN6831CPR1	PQ220308	2016	13030	15254	91	99.3	100	100	213.3	8	0	13036	MH664044.1
(+)ssRNA virus	Iflaviviridae	Iflavi-like virus 4	VN4608CPR1	PQ220305	2014	9683	94734	142	98.5	100	100.1	1501.8	0	2	9673	NC_040574.1
(+)ssRNA virus	unclassified Tolivirales (Order)	Marma virus	12867CPR2	PQ220321	2005	3148	34574	52	98.3	100	99.9	1703.9	0	3	3151	MK440646.1
(+)ssRNA virus	unclassified Tolivirales (Order)	Marma virus	VN4593CPR1	PQ220322	2014	3146	11715	50	98.4	100	99.8	611.6	0	5	3151	MK440646.1
(+)ssRNA virus	unclassified Tolivirales (Order)	Marma virus	VN6800CPR1	PQ220324	2016	3139	10685	48	98.5	100	99.6	503.8	6	6	3151	MK440646.1
(+)ssRNA virus	unclassified Tolivirales (Order)	Marma virus	12739CPR3	PQ220323	2005	3140	8846	42	98.7	100	99.7	472.2	0	11	3151	MK440646.1
(+)ssRNA virus	unclassified	Negev virus	12739CPR3	PQ220312	2005	9492	24664	356	96.2	100	100	419.2	0	1	9493	MK440638.1
(-)ssRNA virus	Peribunyaviridae	Snow Shoe Hare virus strain	VN6711SMG1	PQ220330	2016	4428 (seg M)	26664	228	94.9	100	99.9	1058	6	2	4434	EU262553.1
(-)ssRNA virus	Peribunyaviridae	Snow Shoe Hare virus strain	VN6711SMG1	PQ220331	2016	6882 (segL)	12852	324	95.3	100	100	317.2	0	0	6882	EU203678.2
(-)ssRNA virus	Peribunyaviridae	Snow Shoe Hare virus strain	VN6711SMG1	PQ220329	2016	578 (Seg S)	361	7	98.8	100	99.8	97.2	0	1	579	KY363331.1
(+)ssRNA virus	Flaviviridae	West Nile virus	13386CPR1	PX487094	2005	10373	8511	4	100	100	100	113.3	0	1	10374	MH819451.1	reference MH819451.1 is a partial sequence missing - 400 nucleotide
(+)ssRNA virus	Flaviviridae	West Nile virus	VN6307CPR1	PQ220320	2015	10696	6485	27	99.7	99.4	99.2	90.6	26	1	10787	KX547473.1
(+)ssRNA virus	Flaviviridae	West Nile virus	VN6477CPR1	PQ220319	2015	10781	6510	31	99.7	100	99.9	89.9	6	0	10787	KX547391.1
(+)ssRNA virus	Flaviviridae	West Nile virus	VN4593CPR1	PX487095	2014	10404	2111	14	99.9	99.6	96.4	30.5	376	5	10787	KX547391.1
(-)ssRNA virus	Orthomyxoviridae	Wuhan mosquito virus 6	VN6831CPR1	PX487100	2016	2367 (Seg1)	2908	53	97.8	100	97.5	193.4	44	16	2427	MF176378.1
(-)ssRNA virus	Orthomyxoviridae	Wuhan mosquito virus 6	VN6831CPR1	PX487096	2016	1826 (Seg4)	2004	29	98.4	100	98.4	179.8	5	24	1855	MF176381.1
(-)ssRNA virus	Orthomyxoviridae	Wuhan mosquito virus 6	VN6831CPR1	PQ220318	2016	2197 (Seg3)	1963	59	97.3	100	99	145.9	5	17	2219	MF176336.1
(-)ssRNA virus	Orthomyxoviridae	Wuhan mosquito virus 6	VN6831CPR1	PX487099	2016	2358 (Seg2)	1705	45	98.1	99.9	96.9	119.6	2	71	2433	KM817625.1
(-)ssRNA virus	Orthomyxoviridae	Wuhan mosquito virus 6	VN6831CPR1	PX487097	2016	843 (Seg6)	471	21	97.5	100	99.3	95.4	0	6	849	MF176253.1
(-)ssRNA virus	Orthomyxoviridae	Wuhan mosquito virus 6	VN6831CPR1	PX487098	2016	1314(Seg5)	477	30	97.7	97.4	88	56.4	132	9	1494	MF176252.1
